# Supplementary material for: Prediction model of middle school student performance based on MBSO and MDBO-BP-Adaboost method
Source: Front Big Data. 2025 Jan 14;7:1518939. doi: 10.3389/fdata.2024.1518939 (PMC11772490; doi:10.3389/fdata.2024.1518939)
Supplement: Supplementary file 1 [file Data_Sheet_1.csv]

school	sex	age	address	famsize	Pstatus	Medu	Fedu	Mjob	Fjob	reason	guardian	traveltime	studytime	failures	schoolsup	famsup	paid	activities	nursery	higher	internet	romantic	famrel	freetime	goout	Dalc	Walc	health	absences	G1	G2	G3
GP	F	18	U	GT3	A	4	4	at_home	teacher	course	mother	2	2	0	yes	no	no	no	yes	yes	no	no	4	3	4	1	1	3	6	5	6	6
GP	F	17	U	GT3	T	1	1	at_home	other	course	father	1	2	0	no	yes	no	no	no	yes	yes	no	5	3	3	1	1	3	4	5	5	6
GP	F	15	U	LE3	T	1	1	at_home	other	other	mother	1	2	3	yes	no	yes	no	yes	yes	yes	no	4	3	2	2	3	3	10	7	8	10
GP	F	15	U	GT3	T	4	2	health	services	home	mother	1	3	0	no	yes	yes	yes	yes	yes	yes	yes	3	2	2	1	1	5	2	15	14	15
GP	F	16	U	GT3	T	3	3	other	other	home	father	1	2	0	no	yes	yes	no	yes	yes	no	no	4	3	2	1	2	5	4	6	10	10
GP	M	16	U	LE3	T	4	3	services	other	reputation	mother	1	2	0	no	yes	yes	yes	yes	yes	yes	no	5	4	2	1	2	5	10	15	15	15
GP	M	16	U	LE3	T	2	2	other	other	home	mother	1	2	0	no	no	no	no	yes	yes	yes	no	4	4	4	1	1	3	0	12	12	11
GP	F	17	U	GT3	A	4	4	other	teacher	home	mother	2	2	0	yes	yes	no	no	yes	yes	no	no	4	1	4	1	1	1	6	6	5	6
GP	M	15	U	LE3	A	3	2	services	other	home	mother	1	2	0	no	yes	yes	no	yes	yes	yes	no	4	2	2	1	1	1	0	16	18	19
GP	M	15	U	GT3	T	3	4	other	other	home	mother	1	2	0	no	yes	yes	yes	yes	yes	yes	no	5	5	1	1	1	5	0	14	15	15
GP	F	15	U	GT3	T	4	4	teacher	health	reputation	mother	1	2	0	no	yes	yes	no	yes	yes	yes	no	3	3	3	1	2	2	0	10	8	9
GP	F	15	U	GT3	T	2	1	services	other	reputation	father	3	3	0	no	yes	no	yes	yes	yes	yes	no	5	2	2	1	1	4	4	10	12	12
GP	M	15	U	LE3	T	4	4	health	services	course	father	1	1	0	no	yes	yes	yes	yes	yes	yes	no	4	3	3	1	3	5	2	14	14	14
GP	M	15	U	GT3	T	4	3	teacher	other	course	mother	2	2	0	no	yes	yes	no	yes	yes	yes	no	5	4	3	1	2	3	2	10	10	11
GP	M	15	U	GT3	A	2	2	other	other	home	other	1	3	0	no	yes	no	no	yes	yes	yes	yes	4	5	2	1	1	3	0	14	16	16
GP	F	16	U	GT3	T	4	4	health	other	home	mother	1	1	0	no	yes	no	no	yes	yes	yes	no	4	4	4	1	2	2	4	14	14	14
GP	F	16	U	GT3	T	4	4	services	services	reputation	mother	1	3	0	no	yes	yes	yes	yes	yes	yes	no	3	2	3	1	2	2	6	13	14	14
GP	F	16	U	GT3	T	3	3	other	other	reputation	mother	3	2	0	yes	yes	no	yes	yes	yes	no	no	5	3	2	1	1	4	4	8	10	10
GP	M	17	U	GT3	T	3	2	services	services	course	mother	1	1	3	no	yes	no	yes	yes	yes	yes	no	5	5	5	2	4	5	16	6	5	5
GP	M	16	U	LE3	T	4	3	health	other	home	father	1	1	0	no	no	yes	yes	yes	yes	yes	no	3	1	3	1	3	5	4	8	10	10
GP	M	15	U	GT3	T	4	3	teacher	other	reputation	mother	1	2	0	no	no	no	no	yes	yes	yes	no	4	4	1	1	1	1	0	13	14	15
GP	M	15	U	GT3	T	4	4	health	health	other	father	1	1	0	no	yes	yes	no	yes	yes	yes	no	5	4	2	1	1	5	0	12	15	15
GP	M	16	U	LE3	T	4	2	teacher	other	course	mother	1	2	0	no	no	no	yes	yes	yes	yes	no	4	5	1	1	3	5	2	15	15	16
GP	M	16	U	LE3	T	2	2	other	other	reputation	mother	2	2	0	no	yes	no	yes	yes	yes	yes	no	5	4	4	2	4	5	0	13	13	12
GP	F	15	R	GT3	T	2	4	services	health	course	mother	1	3	0	yes	yes	yes	yes	yes	yes	yes	no	4	3	2	1	1	5	2	10	9	8
GP	F	16	U	GT3	T	2	2	services	services	home	mother	1	1	2	no	yes	yes	no	no	yes	yes	no	1	2	2	1	3	5	14	6	9	8
GP	M	15	U	GT3	T	2	2	other	other	home	mother	1	1	0	no	yes	yes	no	yes	yes	yes	no	4	2	2	1	2	5	2	12	12	11
GP	M	15	U	GT3	T	4	2	health	services	other	mother	1	1	0	no	no	yes	no	yes	yes	yes	no	2	2	4	2	4	1	4	15	16	15
GP	M	16	U	LE3	A	3	4	services	other	home	mother	1	2	0	yes	yes	no	yes	yes	yes	yes	no	5	3	3	1	1	5	4	11	11	11
GP	M	16	U	GT3	T	4	4	teacher	teacher	home	mother	1	2	0	no	yes	yes	yes	yes	yes	yes	yes	4	4	5	5	5	5	16	10	12	11
GP	M	15	U	GT3	T	4	4	health	services	home	mother	1	2	0	no	yes	yes	no	no	yes	yes	no	5	4	2	3	4	5	0	9	11	12
GP	M	15	U	GT3	T	4	4	services	services	reputation	mother	2	2	0	no	yes	no	yes	yes	yes	yes	no	4	3	1	1	1	5	0	17	16	17
GP	M	15	R	GT3	T	4	3	teacher	at_home	course	mother	1	2	0	no	yes	no	yes	yes	yes	yes	yes	4	5	2	1	1	5	0	17	16	16
GP	M	15	U	LE3	T	3	3	other	other	course	mother	1	2	0	no	no	no	yes	no	yes	yes	no	5	3	2	1	1	2	0	8	10	12
GP	M	16	U	GT3	T	3	2	other	other	home	mother	1	1	0	no	yes	yes	no	no	yes	yes	no	5	4	3	1	1	5	0	12	14	15
GP	F	15	U	GT3	T	2	3	other	other	other	father	2	1	0	no	yes	no	yes	yes	yes	no	no	3	5	1	1	1	5	0	8	7	6
GP	M	15	U	LE3	T	4	3	teacher	services	home	mother	1	3	0	no	yes	no	yes	yes	yes	yes	no	5	4	3	1	1	4	2	15	16	18
GP	M	16	R	GT3	A	4	4	other	teacher	reputation	mother	2	3	0	no	yes	no	yes	yes	yes	yes	yes	2	4	3	1	1	5	7	15	16	15
GP	F	15	R	GT3	T	3	4	services	health	course	mother	1	3	0	yes	yes	yes	yes	yes	yes	yes	no	4	3	2	1	1	5	2	12	12	11
GP	F	15	R	GT3	T	2	2	at_home	other	reputation	mother	1	1	0	yes	yes	yes	yes	yes	yes	no	no	4	3	1	1	1	2	8	14	13	13
GP	F	16	U	LE3	T	2	2	other	other	home	mother	2	2	1	no	yes	no	yes	no	yes	yes	yes	3	3	3	1	2	3	25	7	10	11
GP	M	15	U	LE3	T	4	4	teacher	other	home	other	1	1	0	no	yes	no	no	no	yes	yes	yes	5	4	3	2	4	5	8	12	12	12
GP	M	15	U	GT3	T	4	4	services	teacher	course	father	1	2	0	no	yes	no	yes	yes	yes	yes	no	4	3	3	1	1	5	2	19	18	18
GP	M	15	U	GT3	T	2	2	services	services	course	father	1	1	0	yes	yes	no	no	yes	yes	yes	no	5	4	1	1	1	1	0	8	8	11
GP	F	16	U	LE3	T	2	2	other	at_home	course	father	2	2	1	yes	no	no	yes	yes	yes	yes	no	4	3	3	2	2	5	14	10	10	9
GP	F	15	U	LE3	A	4	3	other	other	course	mother	1	2	0	yes	yes	yes	yes	yes	yes	yes	yes	5	2	2	1	1	5	8	8	8	6
GP	F	16	U	LE3	A	3	3	other	services	home	mother	1	2	0	no	yes	no	no	yes	yes	yes	no	2	3	5	1	4	3	12	11	12	11
GP	M	16	U	GT3	T	4	3	health	services	reputation	mother	1	4	0	no	no	no	yes	yes	yes	yes	no	4	2	2	1	1	2	4	19	19	20
GP	M	15	U	GT3	T	4	2	teacher	other	home	mother	1	2	0	no	yes	yes	no	yes	yes	no	no	4	3	3	2	2	5	2	15	15	14
GP	F	15	U	GT3	T	4	4	services	teacher	other	father	1	2	1	yes	yes	no	yes	no	yes	yes	no	4	4	4	1	1	3	2	7	7	7
GP	F	16	U	LE3	T	2	2	services	services	course	mother	3	2	0	no	yes	yes	no	yes	yes	yes	no	4	3	3	2	3	4	2	12	13	13
GP	F	15	U	LE3	T	4	2	health	other	other	mother	1	2	0	no	yes	yes	no	yes	yes	yes	no	4	3	3	1	1	5	2	11	13	13
GP	M	15	U	LE3	A	4	2	health	health	other	father	2	1	1	no	no	no	no	yes	yes	no	no	5	5	5	3	4	5	6	11	11	10
GP	F	15	U	GT3	T	4	4	services	services	course	mother	1	1	0	yes	yes	yes	no	yes	yes	yes	no	3	3	4	2	3	5	0	8	10	11
GP	F	15	U	LE3	A	3	3	other	other	other	mother	1	1	0	no	no	yes	no	yes	yes	yes	no	5	3	4	4	4	1	6	10	13	13
GP	F	16	U	GT3	A	2	1	other	other	other	mother	1	2	0	no	no	yes	yes	yes	yes	yes	yes	5	3	4	1	1	2	8	8	9	10
GP	F	15	U	GT3	A	4	3	services	services	reputation	mother	1	2	0	no	yes	yes	yes	yes	yes	yes	no	4	3	2	1	1	1	0	14	15	15
GP	M	15	U	GT3	T	4	4	teacher	health	reputation	mother	1	2	0	no	yes	no	yes	yes	yes	no	no	3	2	2	1	1	5	4	14	15	15
GP	M	15	U	LE3	T	1	2	other	at_home	home	father	1	2	0	yes	yes	no	yes	yes	yes	yes	no	4	3	2	1	1	5	2	9	10	9
GP	F	16	U	GT3	T	4	2	services	other	course	mother	1	2	0	no	yes	no	no	yes	yes	yes	no	4	2	3	1	1	5	2	15	16	16
GP	F	16	R	GT3	T	4	4	health	teacher	other	mother	1	2	0	no	yes	no	yes	yes	yes	no	no	2	4	4	2	3	4	6	10	11	11
GP	F	16	U	GT3	T	1	1	services	services	course	father	4	1	0	yes	yes	no	yes	no	yes	yes	yes	5	5	5	5	5	5	6	10	8	11
GP	F	16	U	LE3	T	1	2	other	services	reputation	father	1	2	0	yes	no	no	yes	yes	yes	yes	no	4	4	3	1	1	1	4	8	10	9
GP	F	16	U	GT3	T	4	3	teacher	health	home	mother	1	3	0	yes	yes	yes	yes	yes	yes	yes	no	3	4	4	2	4	4	2	10	9	9
GP	F	15	U	LE3	T	4	3	services	services	reputation	father	1	2	0	yes	no	no	yes	yes	yes	yes	yes	4	4	4	2	4	2	0	10	10	10
GP	F	16	U	LE3	T	4	3	teacher	services	course	mother	3	2	0	no	yes	no	yes	yes	yes	yes	no	5	4	3	1	2	1	2	16	15	15
GP	M	15	U	GT3	A	4	4	other	services	reputation	mother	1	4	0	no	yes	no	yes	no	yes	yes	yes	1	3	3	5	5	3	4	13	13	12
GP	F	16	U	GT3	T	3	1	services	other	course	mother	1	4	0	yes	yes	yes	no	yes	yes	yes	no	4	3	3	1	2	5	4	7	7	6
GP	F	15	R	LE3	T	2	2	health	services	reputation	mother	2	2	0	yes	yes	yes	no	yes	yes	yes	no	4	1	3	1	3	4	2	8	9	8
GP	F	15	R	LE3	T	3	1	other	other	reputation	father	2	4	0	no	yes	no	no	no	yes	yes	no	4	4	2	2	3	3	12	16	16	16
GP	M	16	U	GT3	T	3	1	other	other	reputation	father	2	4	0	no	yes	yes	no	yes	yes	yes	no	4	3	2	1	1	5	0	13	15	15
GP	M	15	U	GT3	T	4	2	other	other	course	mother	1	4	0	no	no	no	no	yes	yes	yes	no	3	3	3	1	1	3	0	10	10	10
GP	F	15	R	GT3	T	1	1	other	other	reputation	mother	1	2	2	yes	yes	no	no	no	yes	yes	yes	3	3	4	2	4	5	2	8	6	5
GP	M	16	U	GT3	T	3	1	other	other	reputation	mother	1	1	0	no	no	no	yes	yes	yes	no	no	5	3	2	2	2	5	2	12	12	14
GP	F	16	U	GT3	T	3	3	other	services	home	mother	1	2	0	yes	yes	yes	yes	yes	yes	yes	no	4	3	3	2	4	5	54	11	12	11
GP	M	15	U	GT3	T	4	3	teacher	other	home	mother	1	2	0	no	yes	yes	yes	yes	yes	yes	no	4	3	3	2	3	5	6	9	9	10
GP	M	15	U	GT3	T	4	0	teacher	other	course	mother	2	4	0	no	no	no	yes	yes	yes	yes	no	3	4	3	1	1	1	8	11	11	10
GP	F	16	U	GT3	T	2	2	other	other	reputation	mother	1	4	0	no	no	yes	no	yes	yes	yes	yes	5	2	3	1	3	3	0	11	11	11
GP	M	17	U	GT3	T	2	1	other	other	home	mother	2	1	3	yes	yes	no	yes	yes	no	yes	no	4	5	1	1	1	3	2	8	8	10
GP	F	16	U	GT3	T	3	4	at_home	other	course	mother	1	2	0	no	yes	no	no	yes	yes	yes	no	2	4	3	1	2	3	12	5	5	5
GP	M	15	U	GT3	T	2	3	other	services	course	father	1	1	0	yes	yes	yes	yes	no	yes	yes	yes	3	2	2	1	3	3	2	10	12	12
GP	M	15	U	GT3	T	2	3	other	other	home	mother	1	3	0	yes	no	yes	no	no	yes	yes	no	5	3	2	1	2	5	4	11	10	11
GP	F	15	U	LE3	T	3	2	services	other	reputation	mother	1	2	0	no	yes	yes	no	yes	yes	yes	no	4	4	4	1	1	5	10	7	6	6
GP	M	15	U	LE3	T	2	2	services	services	home	mother	2	2	0	no	no	yes	yes	yes	yes	yes	no	5	3	3	1	3	4	4	15	15	15
GP	F	15	U	GT3	T	1	1	other	other	home	father	1	2	0	no	yes	no	yes	no	yes	yes	no	4	3	2	2	3	4	2	9	10	10
GP	F	15	U	GT3	T	4	4	services	services	reputation	father	2	2	2	no	no	yes	no	yes	yes	yes	yes	4	4	4	2	3	5	6	7	9	8
GP	F	16	U	LE3	T	2	2	at_home	other	course	mother	1	2	0	no	yes	no	no	yes	yes	no	no	4	3	4	1	2	2	4	8	7	6
GP	F	15	U	GT3	T	4	2	other	other	reputation	mother	1	3	0	no	yes	no	yes	yes	yes	yes	no	5	3	3	1	3	1	4	13	14	14
GP	M	16	U	GT3	T	2	2	services	other	reputation	father	2	2	1	no	no	yes	yes	no	yes	yes	no	4	4	2	1	1	3	12	11	10	10
GP	M	16	U	LE3	A	4	4	teacher	health	reputation	mother	1	2	0	no	yes	no	no	yes	yes	no	no	4	1	3	3	5	5	18	8	6	7
GP	F	16	U	GT3	T	3	3	other	other	home	mother	1	3	0	no	yes	yes	no	yes	yes	yes	yes	4	3	3	1	3	4	0	7	7	8
GP	F	15	U	GT3	T	4	3	services	other	reputation	mother	1	1	0	no	no	yes	yes	yes	yes	yes	no	4	5	5	1	3	1	4	16	17	18
GP	F	16	U	LE3	T	3	1	other	other	home	father	1	2	0	yes	yes	no	no	yes	yes	no	no	3	3	3	2	3	2	4	7	6	6
GP	F	16	U	GT3	T	4	2	teacher	services	home	mother	2	2	0	no	yes	yes	yes	yes	yes	yes	no	5	3	3	1	1	1	0	11	10	10
GP	M	15	U	LE3	T	2	2	services	health	reputation	mother	1	4	0	no	yes	no	yes	yes	yes	yes	no	4	3	4	1	1	4	6	11	13	14
GP	F	15	R	GT3	T	1	1	at_home	other	home	mother	2	4	1	yes	yes	yes	yes	yes	yes	yes	no	3	1	2	1	1	1	2	7	10	10
GP	M	16	R	GT3	T	4	3	services	other	reputation	mother	2	1	0	yes	yes	no	yes	no	yes	yes	no	3	3	3	1	1	4	2	11	15	15
GP	F	16	U	GT3	T	2	1	other	other	course	mother	1	2	0	no	yes	yes	no	yes	yes	no	yes	4	3	5	1	1	5	2	8	9	10
GP	F	16	U	GT3	T	4	4	other	other	reputation	mother	1	1	0	no	no	no	yes	no	yes	yes	no	5	3	4	1	2	1	6	11	14	14
GP	F	16	U	GT3	T	4	3	other	at_home	course	mother	1	3	0	yes	yes	yes	no	yes	yes	yes	no	5	3	5	1	1	3	0	7	9	8
GP	M	16	U	GT3	T	4	4	services	services	other	mother	1	1	0	yes	yes	yes	yes	yes	yes	yes	no	4	5	5	5	5	4	14	7	7	5
GP	M	16	U	GT3	T	4	4	services	teacher	other	father	1	3	0	no	yes	no	yes	yes	yes	yes	yes	4	4	3	1	1	4	0	16	17	17
GP	M	15	U	GT3	T	4	4	services	other	course	mother	1	1	0	no	yes	no	yes	no	yes	yes	no	5	3	3	1	1	5	4	10	13	14
GP	F	15	U	GT3	T	3	2	services	other	home	mother	2	2	0	yes	yes	yes	no	yes	yes	yes	no	4	3	5	1	1	2	26	7	6	6
GP	M	15	U	GT3	A	3	4	services	other	course	mother	1	2	0	no	yes	yes	yes	yes	yes	yes	no	5	4	4	1	1	1	0	16	18	18
GP	F	15	U	GT3	A	3	3	other	health	reputation	father	1	4	0	yes	no	no	no	yes	yes	no	no	4	3	3	1	1	4	10	10	11	11
GP	F	15	U	GT3	T	2	2	other	other	course	mother	1	4	0	yes	yes	yes	no	yes	yes	yes	no	5	1	2	1	1	3	8	7	8	8
GP	M	16	U	GT3	T	3	3	services	other	home	father	1	3	0	no	yes	no	yes	yes	yes	yes	no	5	3	3	1	1	5	2	16	18	18
GP	M	15	R	GT3	T	4	4	other	other	home	father	4	4	0	no	yes	yes	yes	yes	yes	yes	yes	1	3	5	3	5	1	6	10	13	13
GP	F	16	U	LE3	T	4	4	health	health	other	mother	1	3	0	no	yes	yes	yes	yes	yes	yes	yes	5	4	5	1	1	4	4	14	15	16
GP	M	15	U	LE3	A	4	4	teacher	teacher	course	mother	1	1	0	no	no	no	yes	yes	yes	yes	no	5	5	3	1	1	4	6	18	19	19
GP	F	16	R	GT3	T	3	3	services	other	reputation	father	1	3	1	yes	yes	no	yes	yes	yes	yes	no	4	1	2	1	1	2	0	7	10	10
GP	F	16	U	GT3	T	2	2	at_home	other	home	mother	1	2	1	yes	no	no	yes	yes	yes	yes	no	3	1	2	1	1	5	6	10	13	13
GP	M	15	U	LE3	T	4	2	teacher	other	course	mother	1	1	0	no	no	no	no	yes	yes	yes	no	3	5	2	1	1	3	10	18	19	19
GP	M	15	R	GT3	T	2	1	health	services	reputation	mother	1	2	0	no	no	no	yes	yes	yes	yes	yes	5	4	2	1	1	5	8	9	9	9
GP	M	16	U	GT3	T	4	4	teacher	teacher	course	father	1	2	0	no	yes	no	yes	yes	yes	yes	no	5	4	4	1	2	5	2	15	15	16
GP	M	15	U	GT3	T	4	4	other	teacher	reputation	father	2	2	0	no	yes	no	yes	yes	yes	no	no	4	4	3	1	1	2	2	11	13	14
GP	M	16	U	GT3	T	3	3	other	services	home	father	2	1	0	no	no	no	yes	yes	yes	yes	no	5	4	2	1	1	5	0	13	14	13
GP	M	17	R	GT3	T	1	3	other	other	course	father	3	2	1	no	yes	no	yes	yes	yes	yes	no	5	2	4	1	4	5	20	9	7	8
GP	M	15	U	GT3	T	3	4	other	other	reputation	father	1	1	0	no	no	no	no	yes	yes	yes	no	3	4	3	1	2	4	6	14	13	13
GP	F	15	U	GT3	T	1	2	at_home	services	course	mother	1	2	0	no	no	no	no	no	yes	yes	no	3	2	3	1	2	1	2	16	15	15
GP	M	15	U	GT3	T	2	2	services	services	home	father	1	4	0	no	yes	yes	yes	yes	yes	yes	no	5	5	4	1	2	5	6	16	14	15
GP	F	16	U	LE3	T	2	4	other	health	course	father	2	2	0	no	yes	yes	yes	yes	yes	yes	yes	4	2	2	1	2	5	2	13	13	13
GP	M	16	U	GT3	T	4	4	health	other	course	mother	1	1	0	no	yes	no	yes	yes	yes	yes	no	3	4	4	1	4	5	18	14	11	13
GP	F	16	U	GT3	T	2	2	other	other	home	mother	1	2	0	no	no	yes	no	yes	yes	yes	yes	5	4	4	1	1	5	0	8	7	8
GP	M	15	U	GT3	T	3	4	services	services	home	father	1	1	0	yes	no	no	no	yes	yes	yes	no	5	5	5	3	2	5	0	13	13	12
GP	F	15	U	LE3	A	3	4	other	other	home	mother	1	2	0	yes	no	no	yes	yes	yes	yes	yes	5	3	2	1	1	1	0	7	10	11
GP	F	19	U	GT3	T	0	1	at_home	other	course	other	1	2	3	no	yes	no	no	no	no	no	no	3	4	2	1	1	5	2	7	8	9
GP	M	18	R	GT3	T	2	2	services	other	reputation	mother	1	1	2	no	yes	no	yes	yes	yes	yes	no	3	3	3	1	2	4	0	7	4	0
GP	M	16	R	GT3	T	4	4	teacher	teacher	course	mother	1	1	0	no	no	yes	yes	yes	yes	yes	no	3	5	5	2	5	4	8	18	18	18
GP	F	15	R	GT3	T	3	4	services	teacher	course	father	2	3	2	no	yes	no	no	yes	yes	yes	yes	4	2	2	2	2	5	0	12	0	0
GP	F	15	U	GT3	T	1	1	at_home	other	course	mother	3	1	0	no	yes	no	yes	no	yes	yes	yes	4	3	3	1	2	4	0	8	0	0
GP	F	17	U	LE3	T	2	2	other	other	course	father	1	1	0	no	yes	no	no	yes	yes	yes	yes	3	4	4	1	3	5	12	10	13	12
GP	F	16	U	GT3	A	3	4	services	other	course	father	1	1	0	no	no	no	no	yes	yes	yes	no	3	2	1	1	4	5	16	12	11	11
GP	M	15	R	GT3	T	3	4	at_home	teacher	course	mother	4	2	0	no	yes	no	no	yes	yes	no	yes	5	3	3	1	1	5	0	9	0	0
GP	F	15	U	GT3	T	4	4	services	at_home	course	mother	1	3	0	no	yes	no	yes	yes	yes	yes	yes	4	3	3	1	1	5	0	11	0	0
GP	M	17	R	GT3	T	3	4	at_home	other	course	mother	3	2	0	no	no	no	no	yes	yes	no	no	5	4	5	2	4	5	0	10	0	0
GP	F	16	U	GT3	A	3	3	other	other	course	other	2	1	2	no	yes	no	yes	no	yes	yes	yes	4	3	2	1	1	5	0	4	0	0
GP	M	16	U	LE3	T	1	1	services	other	course	mother	1	2	1	no	no	no	no	yes	yes	no	yes	4	4	4	1	3	5	0	14	12	12
GP	F	15	U	GT3	T	4	4	teacher	teacher	course	mother	2	1	0	no	no	no	yes	yes	yes	yes	no	4	3	2	1	1	5	0	16	16	15
GP	M	15	U	GT3	T	4	3	teacher	services	course	father	2	4	0	yes	yes	no	no	yes	yes	yes	no	2	2	2	1	1	3	0	7	9	0
GP	M	16	U	LE3	T	2	2	services	services	reputation	father	2	1	2	no	yes	no	yes	yes	yes	yes	no	2	3	3	2	2	2	8	9	9	9
GP	F	15	U	GT3	T	4	4	teacher	services	course	mother	1	3	0	no	yes	yes	yes	yes	yes	yes	no	4	2	2	1	1	5	2	9	11	11
GP	F	16	U	LE3	T	1	1	at_home	at_home	course	mother	1	1	0	no	no	no	no	yes	yes	yes	no	3	4	4	3	3	1	2	14	14	13
GP	M	17	U	GT3	T	2	1	other	other	home	mother	1	1	3	no	yes	no	no	yes	yes	yes	no	5	4	5	1	2	5	0	5	0	0
GP	F	15	U	GT3	T	1	1	other	services	course	father	1	2	0	no	yes	yes	no	yes	yes	yes	no	4	4	2	1	2	5	0	8	11	11
GP	F	15	U	GT3	T	3	2	health	services	home	father	1	2	3	no	yes	no	no	yes	yes	yes	no	3	3	2	1	1	3	0	6	7	0
GP	F	15	U	GT3	T	1	2	at_home	other	course	mother	1	2	0	no	yes	yes	no	no	yes	yes	no	4	3	2	1	1	5	2	10	11	11
GP	M	16	U	GT3	T	4	4	teacher	teacher	course	mother	1	1	0	no	yes	no	no	yes	no	yes	yes	3	3	2	2	1	5	0	7	6	0
GP	M	15	U	LE3	A	2	1	services	other	course	mother	4	1	3	no	no	no	no	yes	yes	yes	no	4	5	5	2	5	5	0	8	9	10
GP	M	18	U	LE3	T	1	1	other	other	course	mother	1	1	3	no	no	no	no	yes	no	yes	yes	2	3	5	2	5	4	0	6	5	0
GP	M	16	U	LE3	T	2	1	at_home	other	course	mother	1	1	1	no	no	no	yes	yes	yes	no	yes	4	4	4	3	5	5	6	12	13	14
GP	F	15	R	GT3	T	3	3	services	services	reputation	other	2	3	2	no	yes	yes	yes	yes	yes	yes	yes	4	2	1	2	3	3	8	10	10	10
GP	M	19	U	GT3	T	3	2	services	at_home	home	mother	1	1	3	no	yes	no	no	yes	no	yes	yes	4	5	4	1	1	4	0	5	0	0
GP	F	17	U	GT3	T	4	4	other	teacher	course	mother	1	1	0	yes	yes	no	no	yes	yes	no	yes	4	2	1	1	1	4	0	11	11	12
GP	M	15	R	GT3	T	2	3	at_home	services	course	mother	1	2	0	yes	no	yes	yes	yes	yes	no	no	4	4	4	1	1	1	2	11	8	8
GP	M	17	R	LE3	T	1	2	other	other	reputation	mother	1	1	0	no	no	no	no	yes	yes	no	no	2	2	2	3	3	5	8	16	12	13
GP	F	18	R	GT3	T	1	1	at_home	other	course	mother	3	1	3	no	yes	no	yes	no	yes	no	no	5	2	5	1	5	4	6	9	8	10
GP	M	16	R	GT3	T	2	2	at_home	other	course	mother	3	1	0	no	no	no	no	no	yes	no	no	4	2	2	1	2	3	2	17	15	15
GP	M	16	U	GT3	T	3	3	other	services	course	father	1	2	1	no	yes	yes	no	yes	yes	yes	yes	4	5	5	4	4	5	4	10	12	12
GP	M	17	R	LE3	T	2	1	at_home	other	course	mother	2	1	2	no	no	no	yes	yes	no	yes	yes	3	3	2	2	2	5	0	7	6	0
GP	M	15	R	GT3	T	3	2	other	other	course	mother	2	2	2	yes	yes	no	no	yes	yes	yes	yes	4	4	4	1	4	3	6	5	9	7
GP	M	16	U	LE3	T	1	2	other	other	course	mother	2	1	1	no	no	no	yes	yes	yes	no	no	4	4	4	2	4	5	0	7	0	0
GP	M	17	U	GT3	T	1	3	at_home	services	course	father	1	1	0	no	no	no	no	yes	no	yes	no	5	3	3	1	4	2	2	10	10	10
GP	M	17	R	LE3	T	1	1	other	services	course	mother	4	2	3	no	no	no	yes	yes	no	no	yes	5	3	5	1	5	5	0	5	8	7
GP	M	16	U	GT3	T	3	2	services	services	course	mother	2	1	1	no	yes	no	yes	no	no	no	no	4	5	2	1	1	2	16	12	11	12
GP	M	16	U	GT3	T	2	2	other	other	course	father	1	2	0	no	no	no	no	yes	no	yes	no	4	3	5	2	4	4	4	10	10	10
GP	F	16	U	GT3	T	4	2	health	services	home	father	1	2	0	no	no	yes	no	yes	yes	yes	yes	4	2	3	1	1	3	0	14	15	16
GP	F	16	U	GT3	T	2	2	other	other	home	mother	1	2	0	no	yes	yes	no	no	yes	yes	no	5	1	5	1	1	4	0	6	7	0
GP	F	16	U	GT3	T	4	4	health	health	reputation	mother	1	2	0	no	yes	yes	no	yes	yes	yes	yes	4	4	2	1	1	3	0	14	14	14
GP	M	16	U	GT3	T	3	4	other	other	course	father	3	1	2	no	yes	no	yes	no	yes	yes	no	3	4	5	2	4	2	0	6	5	0
GP	M	16	U	GT3	T	1	0	other	other	reputation	mother	2	2	0	no	yes	yes	yes	yes	yes	yes	yes	4	3	2	1	1	3	2	13	15	16
GP	M	17	U	LE3	T	4	4	teacher	other	reputation	mother	1	2	0	no	yes	yes	yes	yes	yes	yes	no	4	4	4	1	3	5	0	13	11	10
GP	F	16	U	GT3	T	1	3	at_home	services	home	mother	1	2	3	no	no	no	yes	no	yes	yes	yes	4	3	5	1	1	3	0	8	7	0
GP	F	16	U	LE3	T	3	3	other	other	reputation	mother	2	2	0	no	yes	yes	yes	yes	yes	yes	no	4	4	5	1	1	4	4	10	11	9
GP	M	17	U	LE3	T	4	3	teacher	other	course	mother	2	2	0	no	no	yes	yes	yes	yes	yes	no	4	4	4	4	4	4	4	10	9	9
GP	F	16	U	GT3	T	2	2	services	other	reputation	mother	2	2	0	no	no	yes	yes	no	yes	yes	no	3	4	4	1	4	5	2	13	13	11
GP	M	17	U	GT3	T	3	3	other	other	reputation	father	1	2	0	no	no	no	yes	no	yes	yes	no	4	3	4	1	4	4	4	6	5	6
GP	M	16	R	GT3	T	4	2	teacher	services	other	mother	1	1	0	no	yes	no	yes	yes	yes	yes	yes	4	3	3	3	4	3	10	10	8	9
GP	M	17	U	GT3	T	4	3	other	other	course	mother	1	2	0	no	yes	no	yes	yes	yes	yes	yes	5	2	3	1	1	2	4	10	10	11
GP	M	16	U	GT3	T	4	3	teacher	other	home	mother	1	2	0	no	yes	yes	yes	yes	yes	yes	no	3	4	3	2	3	3	10	9	8	8
GP	M	16	U	GT3	T	3	3	services	other	home	mother	1	2	0	no	no	yes	yes	yes	yes	yes	yes	4	2	3	1	2	3	2	12	13	12
GP	F	17	U	GT3	T	2	4	services	services	reputation	father	1	2	0	no	yes	no	yes	yes	yes	no	no	5	4	2	2	3	5	0	16	17	17
GP	F	17	U	LE3	T	3	3	other	other	reputation	mother	1	2	0	no	yes	no	yes	yes	yes	yes	yes	5	3	3	2	3	1	56	9	9	8
GP	F	16	U	GT3	T	3	2	other	other	reputation	mother	1	2	0	no	yes	yes	no	yes	yes	yes	no	1	2	2	1	2	1	14	12	13	12
GP	M	17	U	GT3	T	3	3	services	services	other	mother	1	2	0	no	yes	no	yes	yes	yes	yes	yes	4	3	4	2	3	4	12	12	12	11
GP	M	16	U	GT3	T	1	2	services	services	other	mother	1	1	0	no	yes	yes	yes	yes	yes	yes	yes	3	3	3	1	2	3	2	11	12	11
GP	M	16	U	LE3	T	2	1	other	other	course	mother	1	2	0	no	no	yes	yes	yes	yes	yes	yes	4	2	3	1	2	5	0	15	15	15
GP	F	17	U	GT3	A	3	3	health	other	reputation	mother	1	2	0	no	yes	no	no	no	yes	yes	yes	3	3	3	1	3	3	6	8	7	9
GP	M	17	R	GT3	T	1	2	at_home	other	home	mother	1	2	0	no	no	no	no	yes	yes	no	no	3	1	3	1	5	3	4	8	9	10
GP	F	16	U	GT3	T	2	3	services	services	course	mother	1	2	0	no	no	no	no	yes	yes	yes	no	4	3	3	1	1	2	10	11	12	13
GP	F	17	U	GT3	T	1	1	at_home	services	course	mother	1	2	0	no	no	no	yes	yes	yes	yes	no	5	3	3	1	1	3	0	8	8	9
GP	M	17	U	GT3	T	1	2	at_home	services	other	other	2	2	0	no	no	yes	yes	no	yes	yes	no	4	4	4	4	5	5	12	7	8	8
GP	M	16	R	GT3	T	3	3	services	services	reputation	mother	1	1	0	no	yes	no	yes	yes	yes	yes	no	4	3	2	3	4	5	8	8	9	10
GP	M	16	U	GT3	T	2	3	other	other	home	father	2	1	0	no	no	no	no	yes	yes	yes	no	5	3	3	1	1	3	0	13	14	14
GP	F	17	U	LE3	T	2	4	services	services	course	father	1	2	0	no	no	no	yes	yes	yes	yes	yes	4	3	2	1	1	5	0	14	15	15
GP	M	17	U	GT3	T	4	4	services	teacher	home	mother	1	1	0	no	no	no	no	yes	yes	yes	no	5	2	3	1	2	5	4	17	15	16
GP	M	16	R	LE3	T	3	3	teacher	other	home	father	3	1	0	no	yes	yes	yes	yes	yes	yes	no	3	3	4	3	5	3	8	9	9	10
GP	F	17	U	GT3	T	4	4	services	teacher	home	mother	2	1	1	no	yes	no	no	yes	yes	yes	no	4	2	4	2	3	2	24	18	18	18
GP	F	16	U	LE3	T	4	4	teacher	teacher	reputation	mother	1	2	0	no	yes	yes	no	yes	yes	yes	no	4	5	2	1	2	3	0	9	9	10
GP	F	16	U	GT3	T	4	3	health	other	home	mother	1	2	0	no	yes	no	yes	yes	yes	yes	no	4	3	5	1	5	2	2	16	16	16
GP	F	16	U	GT3	T	2	3	other	other	reputation	mother	1	2	0	yes	yes	yes	yes	yes	yes	no	no	4	4	3	1	3	4	6	8	10	10
GP	F	17	U	GT3	T	1	1	other	other	course	mother	1	2	0	no	yes	yes	no	no	yes	no	no	4	4	4	1	3	1	4	9	9	10
GP	F	17	R	GT3	T	2	2	other	other	reputation	mother	1	1	0	no	yes	no	no	yes	yes	yes	no	5	3	2	1	2	3	18	7	6	6
GP	F	16	R	GT3	T	2	2	services	services	reputation	mother	2	4	0	no	yes	yes	yes	no	yes	yes	no	5	3	5	1	1	5	6	10	10	11
GP	F	17	U	GT3	T	3	4	at_home	services	home	mother	1	3	1	no	yes	yes	no	yes	yes	yes	yes	4	4	3	3	4	5	28	10	9	9
GP	F	16	U	GT3	A	3	1	services	other	course	mother	1	2	3	no	yes	yes	no	yes	yes	yes	no	2	3	3	2	2	4	5	7	7	7
GP	F	16	U	GT3	T	4	3	teacher	other	other	mother	1	2	0	no	no	yes	yes	yes	yes	yes	yes	1	3	2	1	1	1	10	11	12	13
GP	F	16	U	GT3	T	1	1	at_home	other	home	mother	2	1	0	no	yes	yes	no	yes	yes	no	no	4	3	2	1	4	5	6	9	9	10
GP	F	17	R	GT3	T	4	3	teacher	other	reputation	mother	2	3	0	no	yes	yes	yes	yes	yes	yes	yes	4	4	2	1	1	4	6	7	7	7
GP	F	19	U	GT3	T	3	3	other	other	reputation	other	1	4	0	no	yes	yes	yes	yes	yes	yes	no	4	3	3	1	2	3	10	8	8	8
GP	M	17	U	LE3	T	4	4	services	other	home	mother	1	2	0	no	yes	yes	no	yes	yes	yes	yes	5	3	5	4	5	3	13	12	12	13
GP	F	16	U	GT3	A	2	2	other	other	reputation	mother	1	2	0	yes	yes	yes	no	yes	yes	yes	no	3	3	4	1	1	4	0	12	13	14
GP	M	18	U	GT3	T	2	2	services	other	home	mother	1	2	1	no	yes	yes	yes	yes	yes	yes	no	4	4	4	2	4	5	15	6	7	8
GP	F	17	R	LE3	T	4	4	services	other	other	mother	1	1	0	no	yes	yes	no	yes	yes	no	no	5	2	1	1	2	3	12	8	10	10
GP	F	17	U	LE3	T	3	2	other	other	reputation	mother	2	2	0	no	no	yes	no	yes	yes	yes	no	4	4	4	1	3	1	2	14	15	15
GP	F	17	U	GT3	T	4	3	other	other	reputation	mother	1	2	2	no	no	yes	no	yes	yes	yes	yes	3	4	5	2	4	1	22	6	6	4
GP	M	18	U	LE3	T	3	3	services	health	home	father	1	2	1	no	yes	yes	no	yes	yes	yes	no	3	2	4	2	4	4	13	6	6	8
GP	F	17	U	GT3	T	2	3	at_home	other	home	father	2	1	0	no	yes	yes	no	yes	yes	no	no	3	3	3	1	4	3	3	7	7	8
GP	F	17	U	GT3	T	2	2	at_home	at_home	course	mother	1	3	0	no	yes	yes	yes	yes	yes	yes	no	4	3	3	1	1	4	4	9	10	10
GP	F	17	R	GT3	T	2	1	at_home	services	reputation	mother	2	2	0	no	yes	no	yes	yes	yes	yes	no	4	2	5	1	2	5	2	6	6	6
GP	F	17	U	GT3	T	1	1	at_home	other	reputation	mother	1	3	1	no	yes	no	yes	yes	yes	no	yes	4	3	4	1	1	5	0	6	5	0
GP	F	16	U	GT3	T	2	3	services	teacher	other	mother	1	2	0	yes	no	no	no	yes	yes	yes	no	2	3	1	1	1	3	2	16	16	17
GP	M	18	U	GT3	T	2	2	other	other	home	mother	2	2	0	no	yes	yes	no	yes	yes	yes	no	3	3	3	5	5	4	0	12	13	13
GP	F	16	U	GT3	T	4	4	teacher	services	home	mother	1	3	0	no	yes	no	yes	no	yes	yes	no	5	3	2	1	1	5	0	13	13	14
GP	F	18	R	GT3	T	3	1	other	other	reputation	mother	1	2	1	no	no	no	yes	yes	yes	yes	yes	5	3	3	1	1	4	16	9	8	7
GP	F	17	U	GT3	T	3	2	other	other	course	mother	1	2	0	no	no	no	yes	no	yes	yes	no	5	3	4	1	3	3	10	16	15	15
GP	M	17	U	LE3	T	2	3	services	services	reputation	father	1	2	0	no	yes	yes	no	no	yes	yes	no	5	3	3	1	3	3	2	12	11	12
GP	M	18	U	LE3	T	2	1	at_home	other	course	mother	4	2	0	yes	yes	yes	yes	yes	yes	yes	yes	4	3	2	4	5	3	14	10	8	9
GP	F	17	U	GT3	A	2	1	other	other	course	mother	2	3	0	no	no	no	yes	yes	yes	yes	yes	3	2	3	1	2	3	10	12	10	12
GP	F	17	U	LE3	T	4	3	health	other	reputation	father	1	2	0	no	no	no	yes	yes	yes	yes	yes	3	2	3	1	2	3	14	13	13	14
GP	M	17	R	GT3	T	2	2	other	other	course	father	2	2	0	no	yes	yes	yes	yes	yes	yes	no	4	5	2	1	1	1	4	11	11	11
GP	M	17	U	GT3	T	4	4	teacher	teacher	reputation	mother	1	2	0	yes	yes	no	yes	yes	yes	yes	yes	4	5	5	1	3	2	14	11	9	9
GP	M	16	U	GT3	T	4	4	health	other	reputation	father	1	2	0	no	yes	yes	yes	yes	yes	yes	no	4	2	4	2	4	1	2	14	13	13
GP	M	16	U	LE3	T	1	1	other	other	home	mother	2	2	0	no	yes	yes	no	yes	yes	yes	no	3	4	2	1	1	5	18	9	7	6
GP	M	16	U	GT3	T	3	2	at_home	other	reputation	mother	2	3	0	no	no	no	yes	yes	yes	yes	yes	5	3	3	1	3	2	10	11	9	10
GP	M	17	U	LE3	T	2	2	other	other	home	father	1	2	0	no	no	yes	yes	no	yes	yes	yes	4	4	2	5	5	4	4	14	13	13
GP	F	16	U	GT3	T	2	1	other	other	home	mother	1	1	0	no	no	no	no	yes	yes	yes	yes	4	5	2	1	1	5	20	13	12	12
GP	F	17	R	GT3	T	2	1	at_home	services	course	mother	3	2	0	no	no	no	yes	yes	yes	no	no	2	1	1	1	1	3	2	13	11	11
GP	M	18	U	GT3	T	2	2	other	services	reputation	father	1	2	1	no	no	no	no	yes	no	yes	no	5	5	4	3	5	2	0	7	7	0
GP	M	17	U	LE3	T	4	3	health	other	course	mother	2	2	0	no	no	no	yes	yes	yes	yes	yes	2	5	5	1	4	5	14	12	12	12
GP	M	17	R	LE3	A	4	4	teacher	other	course	mother	2	2	0	no	yes	yes	no	yes	yes	yes	no	3	3	3	2	3	4	2	10	11	12
GP	M	16	U	LE3	T	4	3	teacher	other	course	mother	1	1	0	no	no	no	yes	no	yes	yes	no	5	4	5	1	1	3	0	6	0	0
GP	M	16	U	GT3	T	4	4	services	services	course	mother	1	1	0	no	no	no	yes	yes	yes	yes	no	5	3	2	1	2	5	0	13	12	12
GP	F	18	U	GT3	T	2	1	other	other	course	other	2	3	0	no	yes	yes	no	no	yes	yes	yes	4	4	4	1	1	3	0	7	0	0
GP	M	16	U	GT3	T	2	1	other	other	course	mother	3	1	0	no	no	no	no	yes	yes	yes	no	4	3	3	1	1	4	6	18	18	18
GP	M	17	U	GT3	T	2	3	other	other	course	father	2	1	0	no	no	no	no	yes	yes	yes	no	5	2	2	1	1	2	4	12	12	13
GP	M	22	U	GT3	T	3	1	services	services	other	mother	1	1	3	no	no	no	no	no	no	yes	yes	5	4	5	5	5	1	16	6	8	8
GP	M	18	R	LE3	T	3	3	other	services	course	mother	1	2	1	no	yes	no	no	yes	yes	yes	yes	4	3	3	1	3	5	8	3	5	5
GP	M	16	U	GT3	T	0	2	other	other	other	mother	1	1	0	no	no	yes	no	no	yes	yes	no	4	3	2	2	4	5	0	13	15	15
GP	M	18	U	GT3	T	3	2	services	other	course	mother	2	1	1	no	no	no	no	yes	no	yes	no	4	4	5	2	4	5	0	6	8	8
GP	M	16	U	GT3	T	3	3	at_home	other	reputation	other	3	2	0	yes	yes	no	no	no	yes	yes	no	5	3	3	1	3	2	6	7	10	10
GP	M	18	U	GT3	T	2	1	services	services	other	mother	1	1	1	no	no	no	no	no	no	yes	no	3	2	5	2	5	5	4	6	9	8
GP	M	16	R	GT3	T	2	1	other	other	course	mother	2	1	0	no	no	no	yes	no	yes	no	no	3	3	2	1	3	3	0	8	9	8
GP	M	17	R	GT3	T	2	1	other	other	course	mother	1	1	0	no	no	no	no	no	yes	yes	no	4	4	2	2	4	5	0	8	12	12
GP	M	17	U	LE3	T	1	1	health	other	course	mother	2	1	1	no	yes	no	yes	yes	yes	yes	no	4	4	4	1	2	5	2	7	9	8
GP	F	17	U	LE3	T	4	2	teacher	services	reputation	mother	1	4	0	no	yes	yes	yes	yes	yes	yes	no	4	2	3	1	1	4	6	14	12	13
GP	M	19	U	LE3	A	4	3	services	at_home	reputation	mother	1	2	0	no	yes	no	no	yes	yes	yes	no	4	3	1	1	1	1	12	11	11	11
GP	M	18	U	GT3	T	2	1	other	other	home	mother	1	2	0	no	no	no	yes	yes	yes	yes	no	5	2	4	1	2	4	8	15	14	14
GP	F	17	U	LE3	T	2	2	services	services	course	father	1	4	0	no	no	yes	yes	yes	yes	yes	yes	3	4	1	1	1	2	0	10	9	0
GP	F	18	U	GT3	T	4	3	services	other	home	father	1	2	0	no	yes	yes	no	yes	yes	yes	yes	3	1	2	1	3	2	21	17	18	18
GP	M	18	U	GT3	T	4	3	teacher	other	course	mother	1	2	0	no	yes	yes	no	no	yes	yes	no	4	3	2	1	1	3	2	8	8	8
GP	M	18	R	GT3	T	3	2	other	other	course	mother	1	3	0	no	no	no	yes	no	yes	no	no	5	3	2	1	1	3	1	13	12	12
GP	F	17	U	GT3	T	3	3	other	other	home	mother	1	3	0	no	no	no	yes	no	yes	no	no	3	2	3	1	1	4	4	10	9	9
GP	F	18	U	GT3	T	2	2	at_home	services	home	mother	1	3	0	no	yes	yes	yes	yes	yes	yes	yes	4	3	3	1	1	3	0	9	10	0
GP	M	18	R	LE3	A	3	4	other	other	reputation	mother	2	2	0	no	yes	yes	yes	yes	yes	yes	no	4	2	5	3	4	1	13	17	17	17
GP	M	17	U	GT3	T	3	1	services	other	other	mother	1	2	0	no	no	yes	yes	yes	yes	yes	yes	5	4	4	3	4	5	2	9	9	10
GP	F	18	R	GT3	T	4	4	teacher	other	reputation	mother	2	2	0	no	no	yes	yes	yes	yes	yes	no	4	3	4	2	2	4	8	12	10	11
GP	M	18	U	GT3	T	4	2	health	other	reputation	father	1	2	0	no	yes	yes	yes	yes	yes	yes	yes	5	4	5	1	3	5	10	10	9	10
GP	F	18	R	GT3	T	2	1	other	other	reputation	mother	2	2	0	no	yes	no	no	yes	no	yes	yes	4	3	5	1	2	3	0	6	0	0
GP	F	19	U	GT3	T	3	3	other	services	home	other	1	2	2	no	yes	yes	yes	yes	yes	yes	no	4	3	5	3	3	5	15	9	9	9
GP	F	18	U	GT3	T	2	3	other	services	reputation	father	1	4	0	no	yes	yes	yes	yes	yes	yes	yes	4	5	5	1	3	2	4	15	14	14
GP	F	18	U	LE3	T	1	1	other	other	home	mother	2	2	0	no	yes	yes	no	no	yes	no	no	4	4	3	1	1	3	2	11	11	11
GP	M	17	R	GT3	T	1	2	at_home	at_home	home	mother	1	2	0	no	yes	yes	yes	no	yes	no	yes	3	5	2	2	2	1	2	15	14	14
GP	F	17	U	GT3	T	2	4	at_home	health	reputation	mother	2	2	0	no	yes	yes	no	yes	yes	yes	yes	4	3	3	1	1	1	2	10	10	10
GP	F	17	U	LE3	T	2	2	services	other	course	mother	2	2	0	yes	yes	yes	no	yes	yes	yes	yes	4	4	4	2	3	5	6	12	12	12
GP	F	18	R	GT3	A	3	2	other	services	home	mother	2	2	0	no	no	no	no	no	no	yes	yes	4	1	1	1	1	5	75	10	9	9
GP	M	18	U	GT3	T	4	4	teacher	services	home	mother	2	1	0	no	no	yes	yes	yes	yes	yes	no	3	2	4	1	4	3	22	9	9	9
GP	F	18	U	GT3	T	4	4	health	health	reputation	father	1	2	1	yes	yes	no	yes	yes	yes	yes	yes	2	4	4	1	1	4	15	9	8	8
GP	M	18	U	LE3	T	4	3	teacher	services	course	mother	2	1	0	no	no	yes	yes	yes	yes	yes	no	4	2	3	1	2	1	8	10	11	10
GP	M	17	U	LE3	A	4	1	services	other	home	mother	2	1	0	no	no	yes	yes	yes	yes	yes	yes	4	5	4	2	4	5	30	8	8	8
GP	M	17	U	LE3	A	3	2	teacher	services	home	mother	1	1	1	no	no	no	no	yes	yes	yes	no	4	4	4	3	4	3	19	11	9	10
GP	F	18	R	LE3	T	1	1	at_home	other	reputation	mother	2	4	0	no	yes	yes	yes	yes	yes	no	no	5	2	2	1	1	3	1	12	12	12
GP	F	18	U	GT3	T	1	1	other	other	home	mother	2	2	0	yes	no	no	yes	yes	yes	yes	no	5	4	4	1	1	4	4	8	9	10
GP	F	17	U	GT3	T	2	2	other	other	course	mother	1	2	0	no	yes	no	no	no	yes	yes	no	5	4	5	1	2	5	4	10	9	11
GP	M	17	U	GT3	T	1	1	other	other	reputation	father	1	2	0	no	no	yes	no	no	yes	yes	no	4	3	3	1	2	4	2	12	10	11
GP	F	18	U	GT3	T	2	2	at_home	at_home	other	mother	1	3	0	no	yes	yes	no	yes	yes	yes	no	4	3	3	1	2	2	5	18	18	19
GP	F	17	U	GT3	T	1	1	services	teacher	reputation	mother	1	3	0	no	yes	yes	no	yes	yes	yes	no	4	3	3	1	1	3	6	13	12	12
GP	M	18	U	GT3	T	2	1	services	services	reputation	mother	1	3	0	no	no	yes	yes	yes	yes	yes	no	4	2	4	1	3	2	6	15	14	14
GP	M	18	U	LE3	A	4	4	teacher	teacher	reputation	mother	1	2	0	no	yes	yes	yes	yes	yes	yes	no	5	4	3	1	1	2	9	15	13	15
GP	M	18	U	GT3	T	4	2	teacher	other	home	mother	1	2	0	no	yes	yes	yes	yes	yes	yes	yes	4	3	2	1	4	5	11	12	11	11
GP	F	17	U	GT3	T	4	3	health	services	reputation	mother	1	3	0	no	yes	yes	no	yes	yes	yes	no	4	2	2	1	2	3	0	15	15	15
GP	F	18	U	LE3	T	2	1	services	at_home	reputation	mother	1	2	1	no	no	no	no	yes	yes	yes	yes	5	4	3	1	1	5	12	12	12	13
GP	F	17	R	LE3	T	3	1	services	other	reputation	mother	2	4	0	no	yes	yes	no	yes	yes	no	no	3	1	2	1	1	3	6	18	18	18
GP	M	18	R	LE3	T	3	2	services	other	reputation	mother	2	3	0	no	yes	yes	yes	yes	yes	yes	no	5	4	2	1	1	4	8	14	13	14
GP	M	17	U	GT3	T	3	3	health	other	home	mother	1	1	0	no	yes	yes	no	yes	yes	yes	no	4	4	3	1	3	5	4	14	12	11
GP	F	19	U	GT3	T	4	4	health	other	reputation	other	2	2	0	no	yes	yes	yes	yes	yes	yes	no	2	3	4	2	3	2	0	10	9	0
GP	F	18	U	LE3	T	4	3	other	other	home	other	2	2	0	no	yes	yes	no	yes	yes	yes	yes	4	4	5	1	2	2	10	10	8	8
GP	F	18	U	GT3	T	4	3	other	other	reputation	father	1	4	0	no	yes	yes	no	yes	yes	yes	no	4	3	3	1	1	3	0	14	13	14
GP	M	18	U	LE3	T	4	4	teacher	teacher	home	mother	1	1	0	no	yes	yes	no	yes	yes	yes	yes	1	4	2	2	2	1	5	16	15	16
GP	F	18	U	LE3	A	4	4	health	other	home	mother	1	2	0	no	yes	no	no	yes	yes	yes	yes	4	2	4	1	1	4	14	12	10	11
GP	M	17	U	LE3	T	4	4	other	teacher	home	father	2	1	0	no	no	yes	no	yes	yes	yes	no	4	1	1	2	2	5	0	11	11	10
GP	F	17	U	GT3	T	4	2	other	other	reputation	mother	2	3	0	no	yes	yes	no	yes	yes	yes	no	4	3	3	1	1	3	0	15	12	14
GP	F	17	U	GT3	T	3	2	health	health	reputation	father	1	4	0	no	yes	yes	yes	no	yes	yes	no	5	2	2	1	2	5	0	17	17	18
GP	M	19	U	GT3	T	3	3	other	other	home	other	1	2	1	no	yes	no	yes	yes	yes	yes	yes	4	4	4	1	1	3	20	15	14	13
GP	F	18	U	GT3	T	2	4	services	at_home	reputation	other	1	2	1	no	yes	yes	yes	yes	yes	yes	no	4	4	3	1	1	3	8	14	12	12
GP	M	20	U	GT3	A	3	2	services	other	course	other	1	1	0	no	no	no	yes	yes	yes	no	no	5	5	3	1	1	5	0	17	18	18
GP	M	19	U	GT3	T	4	4	teacher	services	reputation	other	2	1	1	no	yes	yes	no	yes	yes	yes	yes	4	3	4	1	1	4	38	8	9	8
GP	M	19	R	GT3	T	3	3	other	services	reputation	father	1	2	1	no	no	no	yes	yes	yes	no	yes	4	5	3	1	2	5	0	15	12	12
GP	F	19	U	LE3	T	1	1	at_home	other	reputation	other	1	2	1	yes	yes	no	yes	no	yes	yes	no	4	4	3	1	3	3	18	12	10	10
GP	F	19	U	LE3	T	1	2	services	services	home	other	1	2	1	no	no	no	yes	no	yes	no	yes	4	2	4	2	2	3	0	9	9	0
GP	F	19	U	GT3	T	2	1	at_home	other	other	other	3	2	0	no	yes	no	no	yes	no	yes	yes	3	4	1	1	1	2	20	14	12	13
GP	M	19	U	GT3	T	1	2	other	services	course	other	1	2	1	no	no	no	no	no	yes	yes	no	4	5	2	2	2	4	3	13	11	11
GP	F	19	U	LE3	T	3	2	services	other	reputation	other	2	2	1	no	yes	yes	no	no	yes	yes	yes	4	2	2	1	2	1	22	13	10	11
GP	F	19	U	GT3	T	1	1	at_home	health	home	other	1	3	2	no	no	no	no	no	yes	yes	yes	4	1	2	1	1	3	14	15	13	13
GP	F	19	R	GT3	T	2	3	other	other	reputation	other	1	3	1	no	no	no	no	yes	yes	yes	yes	4	1	2	1	1	3	40	13	11	11
GP	F	18	U	GT3	T	2	1	services	other	course	mother	2	2	0	no	yes	yes	yes	yes	yes	yes	no	5	3	3	1	2	1	0	8	8	0
GP	F	18	U	GT3	T	4	3	other	other	course	mother	1	3	0	no	yes	yes	yes	yes	yes	yes	yes	4	3	4	1	1	5	9	9	10	9
GP	F	17	R	GT3	T	3	4	at_home	services	course	father	1	3	0	no	yes	yes	yes	no	yes	yes	no	4	3	4	2	5	5	0	11	11	10
GP	F	18	U	GT3	T	4	4	teacher	other	course	mother	1	2	0	no	yes	yes	no	yes	yes	yes	no	4	4	4	3	3	5	2	11	11	11
GP	F	17	U	GT3	A	4	3	services	services	course	mother	1	2	0	no	yes	yes	no	yes	yes	yes	yes	5	2	2	1	2	5	23	13	13	13
GP	F	17	U	GT3	T	2	2	other	other	course	mother	1	2	0	no	yes	no	no	yes	yes	no	yes	4	2	2	1	1	3	12	11	9	9
GP	F	17	R	LE3	T	2	2	services	services	course	mother	1	3	0	no	yes	yes	yes	yes	yes	yes	no	3	3	2	2	2	3	3	11	11	11
GP	F	17	U	GT3	T	3	1	services	services	course	father	1	3	0	no	yes	no	no	no	yes	yes	no	3	4	3	2	3	5	1	12	14	15
GP	F	17	U	LE3	T	0	2	at_home	at_home	home	father	2	3	0	no	no	no	no	yes	yes	yes	no	3	3	3	2	3	2	0	16	15	15
GP	M	18	U	GT3	T	4	4	other	other	course	mother	1	3	0	no	no	no	yes	yes	yes	yes	no	4	3	3	2	2	3	3	9	12	11
GP	M	17	U	GT3	T	3	3	other	services	reputation	mother	1	1	0	no	no	no	yes	no	yes	yes	no	4	3	5	3	5	5	3	14	15	16
GP	M	17	R	GT3	T	2	2	services	other	course	mother	4	1	0	no	yes	no	no	yes	yes	yes	no	4	4	5	5	5	4	8	11	10	10
GP	F	17	U	GT3	T	4	4	teacher	services	course	mother	1	3	0	no	yes	yes	yes	yes	yes	yes	no	5	4	4	1	3	4	7	10	9	9
GP	F	17	U	GT3	T	4	4	teacher	teacher	course	mother	2	3	0	no	yes	yes	no	no	yes	yes	yes	4	3	3	1	2	4	4	14	14	14
GP	M	18	U	LE3	T	2	2	other	other	course	mother	1	4	0	no	yes	no	yes	yes	yes	yes	no	4	5	5	2	4	5	2	9	8	8
GP	F	17	R	GT3	T	2	4	at_home	other	course	father	1	3	0	no	yes	no	no	yes	yes	yes	yes	4	4	3	1	1	5	7	12	14	14
GP	F	18	U	GT3	T	3	3	services	services	home	mother	1	2	0	no	no	no	yes	yes	yes	yes	no	5	3	4	1	1	4	0	7	0	0
GP	F	18	U	LE3	T	2	2	other	other	home	other	1	2	0	no	no	no	yes	no	yes	yes	yes	4	3	3	1	1	2	0	8	8	0
GP	F	18	R	GT3	T	2	2	at_home	other	course	mother	2	4	0	no	no	no	yes	yes	yes	no	no	4	4	4	1	1	4	0	10	9	0
GP	F	17	U	GT3	T	3	4	services	other	course	mother	1	3	0	no	no	no	no	yes	yes	yes	no	4	4	5	1	3	5	16	16	15	15
GP	F	19	R	GT3	A	3	1	services	at_home	home	other	1	3	1	no	no	yes	no	yes	yes	no	no	5	4	3	1	2	5	12	14	13	13
GP	F	17	U	GT3	T	3	2	other	other	home	mother	1	2	0	no	yes	yes	no	yes	yes	yes	yes	4	3	2	2	3	2	0	7	8	0
GP	F	18	U	LE3	T	3	3	services	services	home	mother	1	4	0	no	yes	no	no	yes	yes	yes	no	5	3	3	1	1	1	7	16	15	17
GP	F	17	R	GT3	A	3	2	other	other	home	mother	1	2	0	no	yes	yes	no	yes	yes	yes	no	4	3	3	2	3	2	4	9	10	10
GP	F	19	U	GT3	T	2	1	services	services	home	other	1	3	1	no	no	yes	yes	yes	yes	yes	yes	4	3	4	1	3	3	4	11	12	11
GP	M	18	U	GT3	T	4	4	teacher	services	home	father	1	2	1	no	yes	no	yes	yes	yes	yes	no	4	3	3	2	2	2	0	10	10	0
GP	M	18	U	LE3	T	3	4	services	other	home	mother	1	2	0	no	no	no	yes	yes	yes	yes	yes	4	3	3	1	3	5	11	16	15	15
GP	F	17	U	GT3	A	2	2	at_home	at_home	home	father	1	2	1	no	yes	no	no	yes	yes	yes	yes	3	3	1	1	2	4	0	9	8	0
GP	F	18	U	GT3	T	2	3	at_home	other	course	mother	1	3	0	no	yes	no	no	yes	yes	yes	no	4	3	3	1	2	3	4	11	10	10
GP	F	18	U	GT3	T	3	2	other	services	other	mother	1	3	0	no	no	no	no	yes	yes	yes	yes	5	4	3	2	3	1	7	13	13	14
GP	M	18	R	GT3	T	4	3	teacher	services	course	mother	1	3	0	no	no	no	no	yes	yes	yes	yes	5	3	2	1	2	4	9	16	15	16
GP	M	18	U	GT3	T	4	3	teacher	other	course	mother	1	3	0	no	yes	yes	no	yes	yes	yes	yes	5	4	5	2	3	5	0	10	10	9
GP	F	17	U	GT3	T	4	3	health	other	reputation	mother	1	3	0	no	yes	yes	yes	yes	yes	yes	yes	4	4	3	1	3	4	0	13	15	15
MS	M	18	R	GT3	T	3	2	other	other	course	mother	2	1	1	no	yes	no	no	no	yes	yes	no	2	5	5	5	5	5	10	11	13	13
MS	M	19	R	GT3	T	1	1	other	services	home	other	3	2	3	no	no	no	no	yes	yes	yes	no	5	4	4	3	3	2	8	8	7	8
MS	M	17	U	GT3	T	3	3	health	other	course	mother	2	2	0	no	yes	yes	no	yes	yes	yes	no	4	5	4	2	3	3	2	13	13	13
MS	M	18	U	LE3	T	1	3	at_home	services	course	mother	1	1	1	no	no	no	no	yes	no	yes	yes	4	3	3	2	3	3	7	8	7	8
MS	M	19	R	GT3	T	1	1	other	other	home	other	3	1	1	no	yes	no	no	yes	yes	yes	no	4	4	4	3	3	5	4	8	8	8
MS	M	17	R	GT3	T	4	3	services	other	home	mother	2	2	0	no	yes	yes	yes	no	yes	yes	yes	4	5	5	1	3	2	4	13	11	11
MS	F	18	U	GT3	T	3	3	services	services	course	father	1	2	0	no	yes	no	no	yes	yes	no	yes	5	3	4	1	1	5	0	10	9	9
MS	F	17	R	GT3	T	4	4	teacher	services	other	father	2	2	0	no	yes	yes	yes	yes	yes	yes	no	4	3	3	1	2	5	4	12	13	13
MS	F	17	U	LE3	A	3	2	services	other	reputation	mother	2	2	0	no	no	no	no	yes	yes	no	yes	1	2	3	1	2	5	2	12	12	11
MS	M	18	U	LE3	T	1	1	other	services	home	father	2	1	0	no	no	no	no	no	yes	yes	yes	3	3	2	1	2	3	4	10	10	10
MS	F	18	U	LE3	T	1	1	at_home	services	course	father	2	3	0	no	no	no	no	yes	yes	yes	no	5	3	2	1	1	4	0	18	16	16
MS	F	18	R	LE3	A	1	4	at_home	other	course	mother	3	2	0	no	no	no	no	yes	yes	no	yes	4	3	4	1	4	5	0	13	13	13
MS	M	18	R	LE3	T	1	1	at_home	other	other	mother	2	2	1	no	no	no	yes	no	no	no	no	4	4	3	2	3	5	2	13	12	12
MS	F	18	U	GT3	T	3	3	services	services	other	mother	2	2	0	no	yes	no	no	yes	yes	yes	yes	4	3	2	1	3	3	0	11	11	10
MS	F	17	U	LE3	T	4	4	at_home	at_home	course	mother	1	2	0	no	yes	yes	yes	yes	yes	yes	yes	2	3	4	1	1	1	0	16	15	15
MS	F	17	R	GT3	T	1	2	other	services	course	father	2	2	0	no	no	no	no	no	yes	no	no	3	2	2	1	2	3	0	12	11	12
MS	M	18	R	GT3	T	1	3	at_home	other	course	mother	2	2	0	no	yes	yes	no	yes	yes	no	no	3	3	4	2	4	3	4	10	10	10
MS	M	18	U	LE3	T	4	4	teacher	services	other	mother	2	3	0	no	no	yes	no	yes	yes	yes	yes	4	2	2	2	2	5	0	13	13	13
MS	F	17	R	GT3	T	1	1	other	services	reputation	mother	3	1	1	no	yes	yes	no	yes	yes	yes	yes	5	2	1	1	2	1	0	7	6	0
MS	F	18	U	GT3	T	2	3	at_home	services	course	father	2	1	0	no	yes	yes	no	yes	yes	yes	yes	5	2	3	1	2	4	0	11	10	10
MS	F	18	R	GT3	T	4	4	other	teacher	other	father	3	2	0	no	yes	yes	no	no	yes	yes	yes	3	2	2	4	2	5	10	14	12	11
MS	F	19	U	LE3	T	3	2	services	services	home	other	2	2	2	no	no	no	yes	yes	yes	no	yes	3	2	2	1	1	3	4	7	7	9
MS	M	18	R	LE3	T	1	2	at_home	services	other	father	3	1	0	no	yes	yes	yes	yes	no	yes	yes	4	3	3	2	3	3	3	14	12	12
MS	F	17	U	GT3	T	2	2	other	at_home	home	mother	1	3	0	no	no	no	yes	yes	yes	no	yes	3	4	3	1	1	3	8	13	11	11
MS	F	17	R	GT3	T	1	2	other	other	course	mother	1	1	0	no	no	no	yes	yes	yes	yes	no	3	5	5	1	3	1	14	6	5	5
MS	F	18	R	LE3	T	4	4	other	other	reputation	mother	2	3	0	no	no	no	no	yes	yes	yes	no	5	4	4	1	1	1	0	19	18	19
MS	F	18	R	GT3	T	1	1	other	other	home	mother	4	3	0	no	no	no	no	yes	yes	yes	no	4	3	2	1	2	4	2	8	8	10
MS	F	20	U	GT3	T	4	2	health	other	course	other	2	3	2	no	yes	yes	no	no	yes	yes	yes	5	4	3	1	1	3	4	15	14	15
MS	F	18	R	LE3	T	4	4	teacher	services	course	mother	1	2	0	no	no	yes	yes	yes	yes	yes	no	5	4	3	3	4	2	4	8	9	10
MS	F	18	U	GT3	T	3	3	other	other	home	mother	1	2	0	no	no	yes	no	yes	yes	yes	yes	4	1	3	1	2	1	0	15	15	15
MS	F	17	R	GT3	T	3	1	at_home	other	reputation	mother	1	2	0	no	yes	yes	yes	no	yes	yes	no	4	5	4	2	3	1	17	10	10	10
MS	M	18	U	GT3	T	4	4	teacher	teacher	home	father	1	2	0	no	no	yes	yes	no	yes	yes	no	3	2	4	1	4	2	4	15	14	14
MS	M	18	R	GT3	T	2	1	other	other	other	mother	2	1	0	no	no	no	yes	no	yes	yes	yes	4	4	3	1	3	5	5	7	6	7
MS	M	17	U	GT3	T	2	3	other	services	home	father	2	2	0	no	no	no	yes	yes	yes	yes	no	4	4	3	1	1	3	2	11	11	10
MS	M	19	R	GT3	T	1	1	other	services	other	mother	2	1	1	no	no	no	no	yes	yes	no	no	4	3	2	1	3	5	0	6	5	0
MS	M	18	R	GT3	T	4	2	other	other	home	father	2	1	1	no	no	yes	no	yes	yes	no	no	5	4	3	4	3	3	14	6	5	5
MS	F	18	R	GT3	T	2	2	at_home	other	other	mother	2	3	0	no	no	yes	no	yes	yes	no	no	5	3	3	1	3	4	2	10	9	10
MS	F	18	R	GT3	T	4	4	teacher	at_home	reputation	mother	3	1	0	no	yes	yes	yes	yes	yes	yes	yes	4	4	3	2	2	5	7	6	5	6
MS	F	19	R	GT3	T	2	3	services	other	course	mother	1	3	1	no	no	no	yes	no	yes	yes	no	5	4	2	1	2	5	0	7	5	0
MS	F	18	U	LE3	T	3	1	teacher	services	course	mother	1	2	0	no	yes	yes	no	yes	yes	yes	no	4	3	4	1	1	1	0	7	9	8
MS	F	18	U	GT3	T	1	1	other	other	course	mother	2	2	1	no	no	no	yes	yes	yes	no	no	1	1	1	1	1	5	0	6	5	0
MS	M	20	U	LE3	A	2	2	services	services	course	other	1	2	2	no	yes	yes	no	yes	yes	no	no	5	5	4	4	5	4	11	9	9	9
MS	M	17	U	LE3	T	3	1	services	services	course	mother	2	1	0	no	no	no	no	no	yes	yes	no	2	4	5	3	4	2	3	14	16	16
MS	M	21	R	GT3	T	1	1	other	other	course	other	1	1	3	no	no	no	no	no	yes	no	no	5	5	3	3	3	3	3	10	8	7
MS	M	18	R	LE3	T	3	2	services	other	course	mother	3	1	0	no	no	no	no	no	yes	yes	no	4	4	1	3	4	5	0	11	12	10
MS	M	19	U	LE3	T	1	1	other	at_home	course	father	1	1	0	no	no	no	no	yes	yes	yes	no	3	2	3	3	3	5	5	8	9	9
